# Supplementary material for: Lower Urinary Tract Symptoms in Uterine Myoma: A Systematic Review and Meta-Analysis
Source: Medicina (Kaunas). 2025 May 14;61(5):890. doi: 10.3390/medicina61050890 (PMC12112955; doi:10.3390/medicina61050890)
Supplement: Supplementary file 1 [file medicina-61-00890-s001.zip]

Archive with 1 entries (1 files):
- medicina-3582687-supplementary.docx
